# Supplementary material for: Target proteins reprogrammed by As and As + Si treatments in Solanum lycopersicum L. fruit
Source: BMC Plant Biol. 2017 Nov 21;17:210. doi: 10.1186/s12870-017-1168-2 (PMC5696772; doi:10.1186/s12870-017-1168-2)
Supplement: Supplementary file 2 — MALDI-TOF/TOF data associated with differentially abundant fruit proteins identified in (A) cv. Aragon and (B) cv. Gladis. See attached excels file. (XLSX 58 kb) [file 12870_2017_1168_MOESM2_ESM.xlsx]

## Sheet: Aragon 
Table S1 A-MALDI-TOF/TOF data associated with differentially abundant fruit proteins identified in cv. Aragon.
spot n°	Protein name	Gene name	Organism	Database	Score	Coverage %	Exp. Mr (kDa)/pI	Th. Mr (kDa)/pI	No. of searched peptides	No. of matched peptides	Start Seq.	End Seq.	Peptide sequence	Modifications
202	UPF0725 protein At1g27860	At1g27860	A. thaliana	SwissProt 2015_04x	31	22	31/4,5	33,4/5,41	67	7	38	55	R.SPVVLTGLFHYDCQSGRR.Y	-
											116	120	K.TFQVR.V	-
											187	214	R.FYELEKSEWQATDWISLYLELLILATDR.G	-
											268	277	R.LVEIGEHVER.K	-
											297	301	K.FWSGK.D	-
											302	306	K.DTEQR.S	-
											311	315	R.QSEEK.V	-
1204	14-3-3 protein 2	Solyc12g057110.2	S. Lycopersicum	SwissProt 2015_04x	32	22	30/4,5	29,0/4,72	68	4	12	28	K.LAEQAERYEEMVQFMEK.V	2 Oxidation (M)
											29	51	K.VSTSLGSEELTVEERNLLSVAYK.N
											59	70	R.ASWRIISSIEQK.E
											63	74	R.IISSIEQKEESR.G
2103	calmodulin-like protein 3	CML3	O. sativa	SwissProt 2015_04x	24	44	23/5,0	20,3/4,62	104	8	1	6	.MDHLTK.E
											1	13	.MDHLTKEQIAEFR.E	Oxidation (M)
											14	30	R.EAFNLFDKDGDGTITSK.E
											51	74	K.MVEEVDADGSGSIEFEEFLGLLAR.K
											51	74	K.MVEEVDADGSGSIEFEEFLGLLAR.K	Oxidation (M)
											78	90	R.DTGAEDDIRDAFR.V
											150	163	R.RQNMMEGHGSGGHR.S	Oxidation (M)
											150	163	R.RQNMMEGHGSGGHR.S	2 Oxidation (M)
3405	actin-51 (Fragment)	Solyc11g005330.1	S. Lycopersicum	SwissProt 2015_05	110	41	40/5,5	37,3/5,28	62	12	1	10	.AGFAGDDAPR.A
											11	21	R.AVFPSIVGRPR.H
											67	77	K.IWHHTFYNELR.V
											96	100	K.ANREK.M
											130	159	R.TTGIVLDSGDGVSHTVPIYEGYALPHAILR.L
											160	165	R.LDLAGR.D
											174	178	K.ILTER.G
											196	213	K.EKLAYVALDYEQEIETAR.S
											198	213	K.LAYVALDYEQEIETAR.S
											214	236	R.SSSSIEKNYELPDGQVITIGAER.F
											221	236	K.NYELPDGQVITIGAER.F
											274	294	K.DLYGNIVLSGGSTMFPGIADR.M	Oxidation (M)
3602	probable lipid-A-disaccharide synthase, mitochondrial	LPXB	A. thaliana	SwissProt 2015_05	27	7	55/5,5	51,9/9,0	60	6	135	139	K.GFSFR.L
											143	147	K.ELRAR.Y
											225	231	R.CKPQELK.L
											276	280	K.DPFPK.L
											408	411	K.MRER.Q	Oxidation (M)
											410	418	R.ERQVVGAEK.L
4302	annexin p34	Solyc04g073990.2	S. Lycopersicum	Plants_EST EST_123	214	83	35/5,5	35,7/6,41	368	33	29	50	R.KMASLTVPAEVPSVAEDCEQLR.S	Oxidation (M)
											30	50	K.MASLTVPAEVPSVAEDCEQLR.S	Oxidation (M)
											51	61	R.SAFKGWGTNEK.L
											55	61	K.GWGTNEK.L
											55	70	K.GWGTNEKLIISILAHR.N
											62	70	K.LIISILAHR.N
											71	76	R.NAAQRK.L
											80	92	R.QTYAETFGEDLLK.E
											80	96	R.QTYAETFGEDLLKELDR.E
											93	104	K.ELDRELTHDFEK.L
											105	116	K.LVVVWTLDPAER.D
											105	122	K.LVVVWTLDPAERDAYLAK.E
											117	122	R.DAYLAK.E
											128	142	R.WTKSNFVLVEIACTR.S
											131	142	K.SNFVLVEIACTR.S
											131	145	K.SNFVLVEIACTRSPK.E
											143	151	R.SPKELVLAR.E
											146	151	K.ELVLAR.E
											152	157	R.EAYHAR.N
											161	175	K.SLEEDVAYHTTGDHR.K
											161	176	K.SLEEDVAYHTTGDHRK.L
											176	186	R.KLLVPLVSSYR.Y
											177	186	K.LLVPLVSSYR.Y
											177	195	K.LLVPLVSSYRYGGDEVDLR.L
											187	195	R.YGGDEVDLR.L
											187	198	R.YGGDEVDLRLAK.A
											203	207	K.VLHEK.I
											208	220	K.ISDKAYSDDEVIR.I
											212	220	K.AYSDDEVIR.I
											212	225	K.AYSDDEVIRILATR.S
											228	247	K.AQLNATLNHYKDEYGEDILK.Q
											248	260	K.QLEDEDEFVALLR.A
											248	262	K.QLEDEDEFVALLRAT.
4803	ATP-dependent Clp protease ATP-binding subunit clpA homolog CD4B, chloroplastic	Solyc12g042060.1	S. Lycopersicum	SwissProt 2015_05	28	28	>97/5,5	102,5/5,8	259	24	64	71	R.SGETLQSK.V
											213	225	R.VLENLGADPSNIR.T
											292	306	R.TKNNPCLIGEPGVGK.T
											345	352	K.YRGEFEER.L
											347	352	R.GEFEER.L
											399	414	R.GELQCIGATTLDEYRK.H
											426	444	R.FQPVKVPEPTVDETIQILK.G
											448	455	R.ERYEIHHK.L
											498	506	R.HAQLPEEAK.E
											525	530	R.GQDFEK.A
											536	542	R.DREMDLK.A	Oxidation (M)
											631	649	K.NPNRPIASFIFSGPTGVGK.S
											655	678	K.ALAAYYFGSEEAMIRLDMSEFMER.H	Oxidation (M)
											670	683	R.LDMSEFMERHTVSK.L	Oxidation (M)
											684	705	K.LIGSPPGYVGYTEGGQLTEAVR.R
											684	706	K.LIGSPPGYVGYTEGGQLTEAVRR.R
											720	741	K.AHPDVFNMMLQILEDGRLTDSK.G
											770	785	R.IGFDLDLDEKDSSYNR.I
											780	785	K.DSSYNR.I
											796	805	K.QYFRPEFLNR.L
											806	813	R.LDEMIVFR.Q	Oxidation (M)
											822	834	K.EIADIMLKEVFER.L
											822	834	K.EIADIMLKEVFER.L	Oxidation (M)
											850	867	R.DRVVDEGYNPSYGARPLR.R
5004	pathogenesis-related protein STH-2-like	Solyc09g090980.2	S. Lycopersicum	Plants_EST EST_123	87	59	18/5,5	17,5/5,5	316	13	54	60	K.LLSHDVK.S
											61	75	K.SIEIVEGDGGAGSIK.Q
											61	86	K.SIEIVEGDGGAGSIKQMNFVEGGPIK.Y	Oxidation (M)
											76	86	K.QMNFVEGGPIK.Y
											76	89	K.QMNFVEGGPIKYLK.H	Oxidation (M)
											90	98	K.HKIHVIDDK.N
											92	103	K.IHVIDDKNLVTK.Y
											116	136	K.LESIAYDVKFEAAGDGGCVCK.T
											125	136	K.FEAAGDGGCVCK.T
											137	144	K.TTTEYHTK.G
											137	158	K.TTTEYHTKGDHVVSEEEHNVGK.G
											145	158	K.GDHVVSEEEHNVGK.G
											145	160	K.GDHVVSEEEHNVGKGK.
5305	cyclin-D6-1	CYCD6-1	T. aestivum	SwissProt 2015_05	42	12	35/5,8	34,6/5,5	260	11	1	8	.MDMATGAK.E
											1	8	.MDMATGAK.E	Oxidation (M)
											1	8	.MDMATGAK.E	2 Oxidation (M)
											2	8	M.DMATGAK.E
											2	8	M.DMATGAK.E	Oxidation (M)
											94	99	R.QLACER.N
											94	105	R.QLACERNPWAPR.L
											145	158	R.MEQMVLNALEWRTR.S
											305	311	R.RCMGPPR.Q
											306	311	R.CMGPPR.Q
											306	311	R.CMGPPR.Q	Oxidation (M)
5602	seed biotin-containing protein SBP65	SBP65	P. sativum	SwissProt 2015_06	75	42	60/5,8	59,6/5,9	326	37	2	8	M.ASEQLSR.R
											9	16	R.RENITTER.K
											93	99	K.EDFGGVR.D
											104	109	K.FQMESK.G
											104	109	K.FQMESK.G	Oxidation (M)
											110	119	K.GGNKSLAEDR.E
											114	119	K.SLAEDR.E
											120	125	R.ETLDTR.S
											126	136	R.SRMVTGTPHIK.E	Oxidation (M)
											137	148	K.EASGKGQVVEER.E
											142	148	K.GQVVEER.E
											153	161	R.ERAMEEEEK.R
											153	161	R.ERAMEEEEK.R	Oxidation (M)
											190	194	K.YERAK.Q
											212	218	K.GEAAQAK.D
											219	224	K.DATFEK.T
											225	241	K.TQQGYEMTGDTVSNSAR.T
											225	241	K.TQQGYEMTGDTVSNSAR.T	Oxidation (M)
											252	257	K.NTTLGK.T
											258	274	K.TQQGYEATRDTVSNAAR.T
											289	295	R.CVAVQAK.D
											296	308	K.DVTLETGKTAAEK.A
											304	310	K.TAAEKAK.C
											311	318	K.CAAEIAAK.V
											364	370	K.ASELAAK.S
											371	376	K.SVETVK.G
											388	392	K.EFTAR.K
											388	393	K.EFTARK.K
											394	399	K.KEESWR.E
											395	399	K.EESWR.E
											400	404	R.EYEAK.R
											400	405	R.EYEAKR.A
											425	431	K.VLPSGER.T
											511	526	K.VIVVGEDDEVEKSMQK.N
											538	544	R.AKHEGYR.A
											540	544	K.HEGYR.A
											545	551	R.APKNNVS.
5702	flavonol sulfotransferase-like	N/A	F. bidentis	SwissProt 2015_06	68	49	66/6,0	36,2/5,8	278	21	1	6	.MEEILK.T	Oxidation (M)
											1	17	.MEEILKTLPQHTCSWLK.H
											25	32	K.YQDFWTSK.Q
											47	66	K.AEPSDVFLCSAPKTGTTWLK.A
											60	66	K.TGTTWLK.A
											100	108	R.QVEEIEHNR.E
											142	155	R.NIKDVIVSNYHFLR.E
											193	201	R.KASLDMPDK.I	Oxidation (M)
											202	211	K.ILFLKYEDLK.S
											207	211	K.YEDLK.S
											207	219	K.YEDLKSEPISNVK.R
											220	235	K.RLAEFIGYPFSNDEEK.A
											264	270	K.GGMLENR.L	Oxidation (M)
											271	274	R.LYYR.K
											276	282	K.GQDGDWK.N
											283	290	K.NYFTNEMK.E
											293	300	K.IDKIMDEK.L
											293	300	K.IDKIMDEK.L	Oxidation (M)
											296	300	K.IMDEK.L
											296	300	K.IMDEK.L	Oxidation (M)
											296	309	K.IMDEKLSGTGLILK.	Oxidation (M)
5706	nucleolin 2	NUCL2	A. thaliana	SwissProt 2015_07	41	22	70/6,2	69,0/5,0	292	25	1	6	.MGKSSK.K
											1	6	.MGKSSK.K	Oxidation (M)
											52	56	K.EKAEK.T
											78	84	K.TKETPSK.L
											146	167	K.AKVESSSSDDDSSSDEETVPVK.K
											148	168	K.VESSSSDDDSSSDEETVPVKK.Q
											178	197	K.IESSSSDDDSSSDEETVPMK.K
											178	197	K.IESSSSDDDSSSDEETVPMK.K	Oxidation (M)
											178	198	K.IESSSSDDDSSSDEETVPMKK.Q
											178	198	K.IESSSSDDDSSSDEETVPMKK.Q	Oxidation (M)
											346	352	K.DEKVTPK.K
											440	446	K.ALEMNGK.L
											440	446	K.ALEMNGK.L	Oxidation (M)
											466	471	R.NSNPGR.K
											466	472	R.NSNPGRK.G
											473	479	K.GEGSQSR.T
											473	484	K.GEGSQSRTIYVR.G
											501	505	R.SHFSK.C
											506	511	K.CGEVTR.V
											519	524	R.ETGASR.G
											560	565	R.DSDEGR.S
											587	593	R.GGRFSDR.A
											597	602	R.GRHSDR.G
											609	614	R.FSTRGR.G
											630	636	K.TVFNDEE
6101	eukaryotic translation initiation factor 5A-2	Solyc07g005560.2.1	S. Lycopersicum	SwissProt 2015_06	89	76	20/6,5	17,7/5,8	232	14	12	18	K.ADAGASK.T
											19	29	K.TFPQQAGTIRK.N
											37	41	K.GRPCK.V
											58	69	K.CHFVAIDIFNGK.K
											58	70	K.CHFVAIDIFNGKK.L
											70	88	K.KLEDIVPSSHNCDVPHVNR.T
											71	88	K.LEDIVPSSHNCDVPHVNR.T
											89	112	R.TDYQLIDISEDGFVSLLTESGNTK.D
											89	116	R.TDYQLIDISEDGFVSLLTESGNTKDDLR.L
											113	125	K.DDLRLPTDENLLK.Q
											129	154	K.DGFQEGKDLVVSVMSAMGEEQINAVK.D	Oxidation (M)
											129	154	K.DGFQEGKDLVVSVMSAMGEEQINAVK.D	2 Oxidation (M)
											136	154	K.DLVVSVMSAMGEEQINAVK.D	2 Oxidation (M)
											155	160	K.DVGTKN.
6102	small heat shock protein, chloroplastic	Solyc03g082420.2	S. Lycopersicum	SwissProt 2015_06	67	56	25/6,3	26,3/7,8	411	23	23	27	K.INNNK.V
											50	78	R.ATGDNKDTSVDVHHSSAQGGNNQGTAVER.R
											56	78	K.DTSVDVHHSSAQGGNNQGTAVER.R
											83	100	R.MALDVSPFGVLDPMSPMR.T
											83	100	R.MALDVSPFGVLDPMSPMR.T	Oxidation (M)
											83	100	R.MALDVSPFGVLDPMSPMR.T	2 Oxidation (M)
											83	100	R.MALDVSPFGVLDPMSPMR.T	3 Oxidation (M)
											104	122	R.QMIDTMDRLFEDTMTFPGR.N	2 Oxidation (M)
											104	122	R.QMIDTMDRLFEDTMTFPGR.N	3 Oxidation (M)
											112	122	R.LFEDTMTFPGR.N
											125	132	R.ASGTGEIR.T
											125	145	R.ASGTGEIRTPWDIHDDENEIK.M
											133	145	R.TPWDIHDDENEIK.M
											133	147	R.TPWDIHDDENEIKMR.F
											133	147	R.TPWDIHDDENEIKMR.F	Oxidation (M)
											148	155	R.FDMPGLSK.E
											148	155	R.FDMPGLSK.E	Oxidation (M)
											175	180	K.KEEDGR.D
											176	180	K.EEDGR.D
											181	187	R.DKHSWGR.N
											183	187	K.HSWGR.N
											188	195	R.NYSSYDTR.L
											213	222	K.NGVLFISIPK.T
6103	PHD finger protein ALFIN-LIKE 3	OsI_14081	O. sativa	SwissProt 2015_06	50	44	25/6,5	28,3/5,7	380	20	1	21	.MEMAPAAQVASNPRTVEDIFK.D	2 Oxidation (M)
											2	21	M.EMAPAAQVASNPRTVEDIFK.D	Oxidation (M)
											15	21	R.TVEDIFK.D
											22	26	K.DYSAR.R
											22	27	K.DYSARR.G
											87	91	R.DGMNR.R + Oxidation (M)	Oxidation (M)
											87	92	R.DGMNRR.D
											87	92	R.DGMNRR.D + Oxidation (M)	Oxidation (M)
											117	122	R.LNGNER.K
											117	123	R.LNGNERK.R
											124	142	K.RLFNMINDLPTVYEALVDR.K
											124	142	K.RLFNMINDLPTVYEALVDR.K	Oxidation (M)
											144	148	K.HVRDR.S
											149	156	R.SGVDSSGK.S
											157	162	K.SKHSTK.R
											159	163	K.HSTKR.T
											164	170	R.TGEGQVK.R
											213	217	R.WFHGK.C
											226	233	K.AEHIKHYK.C
											234	244	K.CPDCSSSSSKK.T
6303	ADP, ATP carrier protein 2, mitochondrial	ANT-G2	T. aestivum	SwissProt 2015_06	47	48	35/6,2	35,9/9,0	408	25	1	25	MTQNLGISVPMMSSSPLFANAPPEK.K	2 Oxidation (M)
											2	25	M.TQNLGISVPMMSSSPLFANAPPEK.K
											27	46	K.GVKNFAIDFLMGGVSAAVSK.T
											47	54	K.TAAAPIER.V
											68	76	K.AGRLSEPYK.G
											71	76	R.LSEPYK.G
											97	104	R.GNTANVIR.Y
											117	121	K.DYFKR.M
											121	126	K.RMFNFK.K	Oxidation (M)
											122	126	R.MFNFK.K
											122	126	R.MFNFK.K	Oxidation (M)
											122	127	R.MFNFKK.D
											122	127	R.MFNFKK.D	Oxidation (M)
											128	134	K.DKDGYWK.W
											130	134	K.DGYWK.W
											162	169	R.TRLANDAK.A
											164	169	R.LANDAK.A
											164	172	R.LANDAKASK.G
											170	177	K.ASKGGGDR.Q
											263	273	R.RMMMTSGEAVK.Y	Oxidation (M)
											264	273	R.MMMTSGEAVK.Y	Oxidation (M)
											288	295	K.EGAKSLFK.G
											296	303	K.GAGANILR.A
											304	325	R.AIAGAGVLSGYDQLQILFFGKK.Y
											325	331	K.KYGSGGA.
7103	protein LURP-one-related 1	At1g33840	A. thaliana	SwissProt 2015_06	41	37	23/6,6	25,7/8,6	376	14	1	8	.MQQPYEYR.Y
											32	44	K.YCSLHPVDLAIVR.K
											32	45	K.YCSLHPVDLAIVRK.V
											49	68	K.ITDGNFVITNAEGNLLFKVK.D
											67	77	K.VKDPFFSLHEK.R
											69	77	K.DPFFSLHEK.R
											78	87	K.RILMDGFGTK.V	Oxidation (M)
											79	87	R.ILMDGFGTK.V
											79	87	R.ILMDGFGTK.V	Oxidation (M)
											93	101	K.GKIMTMHDR.W	2 Oxidation (M)
											95	101	K.IMTMHDR.W
											95	106	K.IMTMHDRWLVFR.G	Oxidation (M)
											143	147	K.KCDYR.L
											220	224	K.QLLLE
7503	alcohol dehydrogenase 2	ADH2	S. Lycopersicum	SwissProt 2015_06	49	49	46/6,8	41,8/6,0	367	20	13	35	K.AAVAWEAGKPLVMEEVDVAPPQK.M	Oxidation (M)
											59	66	K.GQNPVFPR.I
											102	107	K.DCAHCK.S
											108	118	K.SEESNMCSLLR.I
											119	123	R.INTDR.G
											124	131	R.GVMLNDGK.S
											124	131	R.GVMLNDGK.S	Oxidation (M)
											173	195	K.VCVLSCGISTGLGASLNVAKPTK.G
											196	216	K.GSSVAIFGLGAVGLAAAEGAR.I
											233	237	R.FEQAK.K
											233	238	R.FEQAKK.F
											249	268	K.DYSKPVQEVIAEMTDGGVDR.S
											307	316	K.THPLNFLNER.T
											320	329	K.GTFFGNYKPR.S
											343	348	K.ELELEK.F
											349	361	K.FITHTLPFAEINK.A
											362	368	K.AFDLMLK.G	Oxidation (M)
											362	373	K.AFDLMLKGEGLR.C
											369	380	K.GEGLRCIITMAD.-
											374	380	R.CIITMAD
7705	F-box/WD-40 repeat-containing protein At5g21040	At5g21040	A. thaliana	SwissProt 2015_06	40	33	66/6,7	61,1/8,5	380	26	9	16	R.LEAANDQR.S
											41	45	K.LCCQK.K
											41	46	K.LCCQKK.K
											110	113	K.EFYR.E
											137	142	K.DLFVER.E
											143	147	R.EFRSR.T
											216	236	K.LLVAGGTDGFIHCWKSLDGLR.N
											231	236	K.SLDGLR.N
											249	280	K.TEFRLWGHEGPITSLALDMTSIFSGSWDMSVR.I	Oxidation (M)
											281	288	R.IWDRSSMK.C
											285	291	R.SSMKCVK.T
											285	291	R.SSMKCVK.T	Oxidation (M)
											362	366	K.MFEIR.R
											362	366	K.MFEIR.R	Oxidation (M)
											362	367	K.MFEIRR.Y
											362	367	K.MFEIRR.Y	Oxidation (M)
											420	424	R.CAYSK.R
											420	425	R.CAYSKR.I
											426	454	R.ISSSTVEPPQRMLHGFGSNLFSVDVGYDR.I	Oxidation (M)
											437	465	R.MLHGFGSNLFSVDVGYDRIVCGGEEGTVR.I
											484	490	K.GMRHENR.M
											484	490	K.GMRHENR.M	Oxidation (M)
											487	492	R.HENRMR.R	Oxidation (M)
											504	523	K.NGRPDQCSIAAHKNPINGER.N
											517	523	K.NPINGER.N
											524	530	R.NRAWHSK.R
8105	growth-regulating factor 10	GRF10	O. sativa	SwissProt 2015_06	43	16	22/6,8	22,5/9,0	345	7	1	5	.MDEEK.E
											1	5	.MDEEK.E	Oxidation (M)
											6	15	K.EADSPQPPSK.L
											149	153	K.WRCSR.D
											154	160	R.DVVPGHK.Y
											161	164	K.YCER.H
											161	168	K.YCERHVHR.G
8202	VQ motif-containing protein 4	VQ4	A. thaliana	SwissProt 2015_07	39	32	28/6,7	26,96/9,8	337	14	1	6	.MENSPR.Y
											1	6	.MENSPR.Y	Oxidation (M)
											1	8	.MENSPRYR.E
											2	6	M.ENSPR.Y
											49	68	R.SESGNPYPTTFVQADTSSFK.Q
											132	136	R.RNSMK.N
											132	136	R.RNSMK.N	Oxidation (M)
											133	139	R.NSMKNLK.I
											133	139	R.NSMKNLK.I	Oxidation (M)
											204	208	K.AMKER.G
											204	208	K.AMKER.G	Oxidation (M)
											207	226	K.ERGFYLHPSPATTPMDPEPR.L
											209	237	R.GFYLHPSPATTPMDPEPRLLPLFPVTSPR.V
											238	247	R.VSGSSSASTS
8701	V-type proton ATPase catalytic subunit	N/A	B. vulgaris	SwissProt 2015_06	40	37	66/6,8	68,8/5,1	433	26	1	8	.MPAVYGDR.M
											2	8	M.PAVYGDR.M
											9	17	R.MTTFEDSEK.E	Oxidation (M)
											26	47	R.KVSGPVVVADGMNGAAMYELVR.V	2 Oxidation (M)
											27	47	K.VSGPVVVADGMNGAAMYELVR.V	2 Oxidation (M)
											116	123	R.SGDVYIPR.G
											223	234	K.LAADTPLLTGQR.V
											283	304	R.GNEMAEVLMDFPQLTMTLPDGR.E
											283	304	R.GNEMAEVLMDFPQLTMTLPDGR.E	3 Oxidation (M)
											305	310	R.EESVMK.R
											305	310	R.EESVMK.R	Oxidation (M)
											311	326	K.RTTLVANTSNMPVAAR.E	Oxidation (M)
											327	341	R.EASIYTGITIAEYFR.D
											357	362	R.WAEALR.E
											368	394	R.LAEMPADSGYPAYLAARLASFYEAAGK.V +	Oxidation (M)
											397	403	K.CLGGPER.N
											502	509	K.DALAETDK.I
											502	516	K.DALAETDKITLDTAK.L
											534	539	K.FCPFYK.S
											540	545	K.SVWMMR.N
											540	545	K.SVWMMR.N	Oxidation (M)
											540	560	K.SVWMMRNIIHFYNLANQAVER.G	2 Oxidation (M)
											561	568	R.GAGSDGQK.I
											578	584	R.LGDLFYR.L
											606	616	K.KLNEDLTAAFR.N
											617	623	R.NLEDETR.

## Sheet: Gladis
Table S1 B-MALDI-TOF/TOF data associated with differentially abundant fruit proteins identified in cv. Gladis.
spot n°	Protein name	Gene name	Organism	Database	Score	Coverage %	Exp. Mr (kDa)/pI	Th. Mr (kDa)/pI	No. of searched peptides	No. of matched peptides	Start Seq.	End Seq.	Peptide sequence	Modifications
302	E3 ubiquitin-protein ligase CHIP	CHIP	A. thaliana	SwissProt 2015_11	27	42	35/4.7	32.1/6.1	330	13	1	12	MVTGVASAMAER.L	Oxidation (M)
											2	12	M.VTGVASAMAER.L	Oxidation (M)
											15	23	K.EDGNNCFKK.E
											51	57	R.ALCHMKR.K	Oxidation (M)
											59	62	K.DWTK.V
											63	68	K.VEEDCR.K
											130	140	K.YMEWELVSAMR.S
											130	148	K.YMEWELVSAMRSWELNSLK.E	2 Oxidation (M)
											149	159	K.ETCEAALNQQR.A
											160	180	R.ALDMSRTEESSDEAYTAHTER.L
											215	235	R.DPVISPSGVTYERAAILEHLK.K
											270	278	K.HVWAYKMGC.-
											270	278	K.HVWAYKMGC.	Oxidation (M)
502	F-box protein At4g00755	At4g00755	A. thaliana	SwissProt 2015_11	24	22	44/4.4	43.1/4.9	239	7	42	46	K.YSLSK.N
											100	115	R.GCMSSPIESCIADAIR.A
											202	214	K.DNSPHYNNSQDKK.G
											214	219	K.KGEPGK.S
											267	284	R.VQTQEMDGQYYICVSHVK.V
											267	284	R.VQTQEMDGQYYICVSHVK.V	Oxidation (M)
											351	377	R.HPLDVVDYVWPDESDDEYAESEDEAEP
1003	Heavy metal-associated isoprenylated plant protein	HIPP26	A. thaliana	SwissProt 2015_04X	26	35	15/5.0	17.2/9.3	58	3	46	61	R.SVEGMKGVSSVTLEPK.A	Oxidation (M)
											65	79	K.VTVVGYVDPNKVVAR.M
											88	111	K.VELWPYVPYDVVAHPYAAGVYDKK.A
1305	GDSL esterase/lipase EXL4	EXL4	A. thaliana	SwissProt 2015_11	18	17	40/5.1	38.3/9.0	211	7	59	63	R.SFSMR.R	Oxidation (M)
											104	121	R.TGVCFASGGAGVDPVTSK.L
											104	124	R.TGVCFASGGAGVDPVTSKLLR.V
											144	150	K.ATAGPSR.A
											262	266	R.EAGFR.G
											267	284	R.GAKFVYVDMYNTLMDVIK.N	Oxidation (M)
											270	287	K.FVYVDMYNTLMDVIKNYR.R	2 Oxidation (M)
1401	SKP1-like protein 21	ASK21	A. thaliana	SwissProt 2015_11	18	18	40/5.0	40.3/5.6	202	7	1	15	MSEGEMAIIKPEMMK.S	2 Oxidation (M)
											141	159	R.EIFHLPDDLTEEEKLEPLK.N
											183	186	K.EREK.L
											185	188	R.EKLK.S
											229	232	R.KEQK.N
											230	245	K.EQKNGSSNGTCEALEK.D
											233	253	K.NGSSNGTCEALEKDLHNLDSK.S
1803	heat shock 70 kDa protein	HSP70	Z. mays	SwissProt 2015_11	36	26	70/5.2	70.8/5.22	209	15	39	51	R.TTPSYVAFTDTER.L
											39	58	R.TTPSYVAFTDTERLIGDAAK.N
											59	74	K.NQVAMNPTNTVFDAKR.L
											59	74	K.NQVAMNPTNTVFDAKR.L	Oxidation (M)
											96	110	R.HLGLGDKPMIVFNYK.G
											143	157	K.NAVVTVPAYFNDSQR.Q
											225	240	K.ATAGDTHLGGEDFDNR.M
											304	315	R.ARFEELNMDLFR.K
											306	316	R.FEELNMDLFRK.C	Oxidation (M)
											316	323	R.KCMEPVEK.C
											330	346	K.MDKSSVHDVVLVGGSTR.I	Oxidation (M)
											427	449	K.EQVFSTYSDNQPGVLIQVYEGER.A
											427	451	K.EQVFSTYSDNQPGVLIQVYEGERAR.T
											515	526	K.EEIEKMVQEAEK.Y	Oxidation (M)
											538	552	K.VDAKNALENYAYNMR.N	Oxidation (M)
2802	cell division cycle protein 48 homolog	CDC48	G. max	SwissProt 2015_12	69	33	97/5.3	90.5/5.2	137	20	1	14	MSQQGESSDPKSGK.K
											1	14	MSQQGESSDPKSGK.K	Oxidation (M)
											153	160	R.KGDLFLVR.G
											197	201	R.EDEER.L
											202	214	R.LDEVGYDDVGGVR.K
											202	215	R.LDEVGYDDVGGVRK.Q
											222	235	R.ELVELPLRHPQLFK.S
											261	281	R.AVANETGAFFFCINGPEIMSK.L	Oxidation (M)
											300	317	K.NAPSIIFIDEIDSIAPKR.E
											370	386	R.EIDIGVPDEVGRLEVLR.I
											406	428	K.DTHGYVGADLAALCTEAALQCIR.E
											470	491	R.ETVVEVPNVSWEDIGGLENVKR.E
											492	509	R.ELQETVQYPVEHPEKFEK.F
											565	571	R.EIFDKAR.Q
											572	590	R.QSAPCVLFFDELDSIATQR.G
											643	657	R.LDQLIYIPLPDEDSR.H
											682	697	R.HTQGFSGADITEICQR.A
											682	700	R.HTQGFSGADITEICQRACK.Y
											719	746	R.ENPEAMDEDTVDDEVAEIKAAHFEESMK.F	2 Oxidation (M)
											772	778	R.GFGSEFR.F
2805	sucrose synthase 7	SUS7	O. sativa	SwissProt 2015_12	25	9	97/5.3	98.4/8.0	119	9	10	22	R.MDSIAETMPDALR.Q	Oxidation (M)
											26	29	R.YQMK.R	Oxidation (M)
											26	30	R.YQMKR.C	Oxidation (M)
											167	171	K.FMSSK.L	Oxidation (M)
											231	234	K.FEQR.F
											235	250	R.FQEWGLEKGWGDTAER.C
											253	272	K.ETLNCLSEVLQAPDPTNMEK.F	Oxidation (M)
											373	377	K.TEDGK.D
											633	643	K.MHNLMDRYQLK.G	Oxidation (M)
3302	dihydroflavonol-4-reductase	Solyc02g085020.2.1	S. Lycopersicum	SwissProt 2015_12	24	25	35/5.4	42.7/6.0	193	9	118	128	R.GMLSIIESCAK.A	Oxidation (M)
											118	133	R.GMLSIIESCAKANTVK.R	Oxidation (M)
											152	169	K.LFYDETSWSDLDFIYAKK.M
											169	179	K.KMTGWMYFVSK.I	Oxidation (M)
											170	179	K.MTGWMYFVSK.I	Oxidation (M)
											260	277	R.FICSSHHAIIYDVAKMVR.Q	Oxidation (M)
											280	290	K.WPEYYVPTEFK.G
											323	329	K.GAIETCR.Q
											347	362	K.DKEAIPISTENYSSGK.E
3401	1-aminocyclopropane-1-carboxylate oxidase homolog isoform 1	Solyc09g089580.2.1	S. Lycopersicum	SwissProt 2015_12	71	38	40/5.5	40.9/5.6	195	15	6	17	R.VEESYDKMSELK.A	Oxidation (M)
											37	48	K.VPQIFVLPPKDR.A
											52	74	K.CETHFVFPVIDLQGIDEDPIKHK.E
											82	104	R.DASEKWGFFQVVNHGIPTSVLDR.T
											87	104	K.WGFFQVVNHGIPTSVLDR.T
											111	120	R.QFFEQDNEVK.K
											111	121	R.QFFEQDNEVKK.Q
											121	126	K.KQYYTR.D
											122	126	K.QYYTR.D
											132	142	K.VVYTSNLDLYK.S
											132	151	K.VVYTSNLDLYKSSVPAASWR.D
											143	151	K.SSVPAASWR.D
											303	318	R.MSITCFFGESPYQSSK.L
											319	334	K.LYGPITELLSEDNPPK.Y
											319	336	K.LYGPITELLSEDNPPKYR.A
3601	ATP synthase subunit beta. chloroplastic	Solyc01g007320.2.1	S. Lycopersicum	SwissProt 2015_12	48	43	50/5.4	53.5/5.3	172	17	3	17	R.INPTTSGSGVSTLEK.K
											40	52	K.MPNIYNALVVQGR.D
											53	73	R.DSVGQPINVACEVQQLLGNNR.V
											88	109	R.GMAVIDTGAPISVPVGGATLGR.I
											110	134	R.IFNVLGEPVDNLGPVDTSTTSPIHR.S
											192	205	K.AHGGVSVFGGVGER.T
											206	217	R.TREGNDLYMEMK.E
											232	246	K.VALVYGQMNEPPGAR.M
											232	246	K.VALVYGQMNEPPGAR.M	Oxidation (M)
											249	261	R.VGLTALTMAEYFR.D
											262	277	R.DVNEQDVLLFIDNIFR.F
											292	312	R.MPSAVGYQPTLSTEMGSLQER.I
											292	312	R.MPSAVGYQPTLSTEMGSLQER.I	Oxidation (M)
											292	312	R.MPSAVGYQPTLSTEMGSLQER.I	2 Oxidation (M)
											360	378	K.GIYPAVDPLDSTSTMLQPR.I
											360	378	K.GIYPAVDPLDSTSTMLQPR.I	Oxidation (M)
											379	390	R.IVGEEHYETAQR.V
3801	subtilisin-like protease SBT1.7	SBT1.7	A. thaliana	SwissProt 2015_05	26	15	97/5.5	80.1/5.9	275	8	39	57	K.SQMPSSFDLHSNWYDSSLR.S	Oxidation (M)
											80	102	R.LTQEEADSLMTQPGVISVLPEHR.Y
											148	178	K.SYSDEGFGPIPSSWKGGCEAGTNFTASLCNR.K
											185	201	R.FFARGYESTMGPIDESK.E
											189	204	R.GYESTMGPIDESKESR.S	Oxidation (M)
											340	351	R.DFPALAILGNGK.N
											398	405	K.GKIVMCDR.G
											400	410	K.IVMCDRGINAR.V
4702	calcium-dependent protein kinase 18	CPK18	A. thaliana	SwissProt 2015_12	48	22	64/5.6	60.4/8.7	152	18	10	13	K.ATRR.G
											14	29	R.GTGSRNPNPDSPTQGK.A
											44	48	K.KIQLR.H
											76	96	K.LLGHGQFGFTYVATDNNNGNR.V
											118	121	K.REVK.I
											180	183	R.QMLK.V
											315	319	K.EPRAR.L
											352	355	R.QFVK.F
											359	365	R.LKQIALR.A
											361	365	K.QIALR.A
											406	410	K.DVPWK.L
											406	412	K.DVPWKLK.D
											454	457	K.WQQR.S
											460	464	R.AAFDK.F
											460	479	R.AAFDKFDIDGDGFITPEELR.L
											480	485	R.LQTGLK.G
											503	510	R.ISINEFRR.L
											519	523	K.SKNVK.S
5303	ADP.ATP carrier protein 2. mitochondrial	ANT-G2	T. aestivum	SwissProt 2015_06	47	48	35/6.2	35.9/9.0	408	25	1	25	MTQNLGISVPMMSSSPLFANAPPEK.K	2 Oxidation (M)
											2	25	M.TQNLGISVPMMSSSPLFANAPPEK.K
											27	46	K.GVKNFAIDFLMGGVSAAVSK.T
											47	54	K.TAAAPIER.V
											68	76	K.AGRLSEPYK.G
											71	76	R.LSEPYK.G
											97	104	R.GNTANVIR.Y
											117	121	K.DYFKR.M
											121	126	K.RMFNFK.K	Oxidation (M)
											122	126	R.MFNFK.K
											122	126	R.MFNFK.K	Oxidation (M)
											122	127	R.MFNFKK.D
											122	127	R.MFNFKK.D	Oxidation (M)
											128	134	K.DKDGYWK.W
											130	134	K.DGYWK.W
											162	169	R.TRLANDAK.A
											164	169	R.LANDAK.A
											164	172	R.LANDAKASK.G
											170	177	K.ASKGGGDR.Q
											263	273	R.RMMMTSGEAVK.Y	Oxidation (M)
											264	273	R.MMMTSGEAVK.Y	Oxidation (M)
											288	295	K.EGAKSLFK.G
											296	303	K.GAGANILR.A
											304	325	R.AIAGAGVLSGYDQLQILFFGKK.Y
											325	331	K.KYGSGGA
5601	enolase	Solyc09g009020.2.1	S. Lycopersicum	SwissProt 2015_12	147	64	48/5.8	48.0/5.7	201	30	1	5	MATIK.S	Oxidation (M)
											9	16	K.ARQIFDSR.G
											11	16	R.QIFDSR.G
											17	34	R.GNPTVEVDVHISNGVFAR.A
											35	52	R.AAVPSGASTGIYEALELR.D
											35	61	R.AAVPSGASTGIYEALELRDGGSDYLGK.G
											111	125	K.LGANAILAVSLAVCK.A
											147	167	K.KLVLPVPAFNVINGGSHAGNK.L
											148	167	K.LVLPVPAFNVINGGSHAGNK.L
											168	184	K.LAMQEFMILPVGAANFK.E
											168	184	K.LAMQEFMILPVGAANFK.E	Oxidation (M)
											189	198	K.MGCEVYHHLK.A
											189	198	K.MGCEVYHHLK.A	Oxidation (M)
											205	226	K.YGQDATNVGDEGGFAPNIQENK.E
											245	259	K.VVIGMDVAASEFYGK.D
											245	259	K.VVIGMDVAASEFYGK.D	Oxidation (M)
											245	261	K.VVIGMDVAASEFYGKDK.S	Oxidation (M)
											262	277	K.SYDLNFKEESNDGSQK.I
											269	277	K.EESNDGSQK.I
											278	288	K.ISGDQLKDLYK.S
											314	335	K.LTAEIGEQVQIVGDDLLVTNPK.R
											314	336	K.LTAEIGEQVQIVGDDLLVTNPKR.V
											353	367	K.VNQIGSVTESIEAVK.M
											371	381	K.KAGWGVMTSHR.S	Oxidation (M)
											372	381	K.AGWGVMTSHR.S
											382	403	R.SGETEDTFIADLAVGLSTGQIK.T
											416	421	K.YNQLLR.I
											416	438	K.YNQLLRIEEELGSEAVYAGASFR.K
											422	438	R.IEEELGSEAVYAGASFR.K
											439	444	R.KPVEPY
6502	alcohol dehydrogenase 2	Solyc06g059740.2.1	S. Lycopersicum	SwissProt 2015_12	31	34	42/6.4	41.7/6.0	143	10	59	66	K.GQNPVFPR.I
											102	118	K.DCAHCKSEESNMCSLLR.I
											196	216	K.GSSVAIFGLGAVGLAAAEGAR.I
											223	237	R.IIGVDLNASRFEQAK.K
											238	248	K.KFGVTEFVNPK.D
											249	268	K.DYSKPVQEVIAEMTDGGVDR.S
											307	316	K.THPLNFLNER.T
											320	329	K.GTFFGNYKPR.S
											362	373	K.AFDLMLKGEGLR.C	Oxidation (M)
											369	380	K.GEGLRCIITMAD	Oxidation (M)
6606	CBL-interacting protein kinase 14	CIPK14	O. sativa	SwissProt 2015_12	37	26	49/6.4	50.5/9.0	84	9	1	6	MESRGK.I	Oxidation (M)
											7	16	K.ILMERYELGR.L	Oxidation (M)
											21	30	K.GTFGKVHYAR.N
											31	45	R.NLESNQSVAIKMMDK.Q	2 Oxidation (M)
											83	93	R.NKIYFVMEYVK.G
											243	255	K.LLYKIMDPNPSTR.I	Oxidation (M)
											281	297	R.TLNENTTKNVALVLGVR.R
											300	324	K.KNAHEDVKPMSVTNLNAFEIISFSK.G	Oxidation (M)
											430	439	K.DIVLAWHGDE.
6607	26S protease regulatory subunit 7 homolog A	RPT1A	A. thaliana	SwissProt 2015_12	45	25	50/6.4	48.2/6.3	83	11	114	132	K.FVVGLGDKVSPTDIEEGMR.V
											242	251	K.YVGEGARMVR.E	Oxidation (M)
											261	277	K.KACIVFFDEVDAIGGAR.F
											262	277	K.ACIVFFDEVDAIGGAR.F
											278	290	R.FDDGVGGDNEVQR.T
											291	305	R.TMLEIVNQLDGFDAR.G
											291	305	R.TMLEIVNQLDGFDAR.G	Oxidation (M)
											291	309	R.TMLEIVNQLDGFDARGNIK.V	Oxidation (M)
											333	344	R.KVEFGLPDLESR.T
											360	368	R.DIRFELLAR.L
											416	426	K.FSATPKYMVYN
6701	phosphomethylpyrimidine synthase. chloroplastic	THIC	A. thaliana	SwissProt 2015_06	69	30	70/6.4	72.6/6.0	253	20	18	44	K.NHSARPKLPNSSLLPGFDVVVQAAATR.F
											48	53	K.ETTTTR.A
											95	100	K.STKEHK.E
											98	112	K.EHKEVVHEESGHVLK.V
											150	154	K.EWIDR.R
											187	198	K.LDPEFVRSEVAR.G
											194	200	R.SEVARGR.A
											264	269	R.HIHETR.E
											270	274	R.EWILR.N
											270	291	R.EWILRNSAVPVGTVPIYQALEK.V
											329	335	R.YIPLTAK.R
											344	350	R.GGSIHAK.W
											351	357	K.WCLAYHK.E
											411	415	R.RAWEK.D
											412	431	R.AWEKDVQVMNEGPGHVPMHK.I
											538	565	R.WMDQFALSLDPMTAMSFHDETLPADGAK.V	3 Oxidation (M)
											577	581	K.FCSMK.I	Oxidation (M)
											582	587	K.ITEDIR.K
											604	617	R.QGMDAMSEEFNIAK.K
											604	618	R.QGMDAMSEEFNIAKK.T	Oxidation (M)
7203	SufE-like protein 2. chloroplastic	SUFE2	A. thaliana	SwissProt 2015_12	26	23	28/6.5	29.1/9.0	96	6	25	30	K.SFPNPR.F
											74	79	K.TSDKLR.I
											173	190	R.SEDLSEMNVGVHGKEQSR.V
											191	203	R.VNTWHNVLMSMQK.R	2 Oxidation (M)
											191	204	R.VNTWHNVLMSMQKR.T	Oxidation (M)
											242	258	K.VHDYSISLLPLYYDFII.
7603	cytochrome P450 85A1	CYP85A1	A. thaliana	SwissProt 2015_12	28	34	55/6.5	54.1/9.1	153	14	1	23	MGAMMVMMGLLLIIVSLCSALLR.W)	3 Oxidation (M)
											32	52	K.NGLPPGTMGWPIFGETTEFLK.Q	Oxidation (M)
											65	70	R.YGSFFK.S
											125	140	R.LMRGSLLSLISSTMMR.D
											188	200	R.KPFVEEFKTAFFK.L
											219	224	R.CGIQAR.N
											233	238	R.ELMQER.R
											240	254	R.DSGETFTDMLGYLMK.K
											240	255	R.DSGETFTDMLGYLMKK.E	Oxidation (M)
											240	255	R.DSGETFTDMLGYLMKK.E	2 Oxidation (M)
											292	298	K.YLHDHPK.A
											355	365	R.DLEINGYLIPK.G
											397	413	K.KSLESQNSCFVFGGGTR.L
											438	456	R.WEEIGGDELMVFPRVFAPK.G
7605	mannan endo-1.4-beta-mannosidase 3	Solyc12g013750.1	S. Lycopersicum	SwissProt 2015_12	34	24	48/6.5	45.3/5.6	115	9	1	6	MSYTHR.R
											72	82	K.DASTAGLSVCR.T
											83	92	R.TWAFSDGGDR.A
											138	145	K.AEYVWWAR.N
											146	165	R.NAGVQISNDDEFYTHPILKK.Y
											230	247	K.HLLEVGMEGFYGDSIPER.K
											230	247	K.HLLEVGMEGFYGDSIPER.K	Oxidation (M)
											297	306	K.WIRSHWEDAR.N
											324	338	R.SGEGSRDIFMSSVYR.N
7701	linoleate 9S-lipoxygenase B	Solyc01g099190.2.1	S. Lycopersicum	SwissProt 2015_12	74	22	60/6.4	97.5/5.6	98	17	124	135	K.SLTLEDVPNYGK.I
											136	149	K.IHFVCNSWVYPAFR.Y
											155	172	R.IFFANQAYLPSETPQPLR.K
											155	173	R.IFFANQAYLPSETPQPLRK.Y
											174	183	K.YRENELVALR.G
											240	260	K.ADPNCESRNPLPMSLDIYVPR.D
											248	260	R.NPLPMSLDIYVPR.D	Oxidation (M)
											248	263	R.NPLPMSLDIYVPRDER.F	Oxidation (M)
											347	361	K.YPTPQVIQGDKTAWR.T
											426	440	R.LFILNHHDIVMPLLR.K
											426	440	R.LFILNHHDIVMPLLR.K	Oxidation (M)
											455	463	R.TLLFLQDDR.T
											464	487	R.TLKPLAIELSLPHPDGDQFGTVSK.V
											488	505	K.VYTPADQGVEGSIWQFAK.A
											549	555	K.LLHPHFR.N
											663	674	K.DTELQAWWKELR.E
											778	788	R.HASDEVYLGQR.D
7702	argininosuccinate lyase. chloroplastic	At5g10920	A. thaliana	SwissProt 2015_12	28	23	60/6.4	57.9/5.6	169	12	40	45	R.CLPPLR.S
											46	59	R.SMSHDDDTASKEVK.L
											76	84	K.FTESISFDK.V
											76	88	K.FTESISFDKVLYK.Q
											89	95	K.QDIMGSK.A	Oxidation (M)
											125	130	R.QIEANK.F
											131	137	K.FEWRTDR.E
											138	157	R.EDVHMNIEAALTDLIGEPAK.K
											166	178	R.NDQVATDFRLWCR.D
											235	243	R.DAGRYVDCR.A
											266	279	R.FMTANALGFTEPMR.N
											455	468	K.GCELQNLSLEEMKK.L
7703	F-box/WD-40 repeat-containing protein At5g21040	At5g21040	A. thaliana	SwissProt 2015_06	40	33	66/6.7	61.1/8.5	380	26	9	16	R.LEAANDQR.S
											41	45	K.LCCQK.K
											41	46	K.LCCQKK.K
											110	113	K.EFYR.E
											137	142	K.DLFVER.E
											143	147	R.EFRSR.T
											216	236	K.LLVAGGTDGFIHCWKSLDGLR.N
											231	236	K.SLDGLR.N
											249	280	K.TEFRLWGHEGPITSLALDMTSIFSGSWDMSVR.I	Oxidation (M)
											281	288	R.IWDRSSMK.C
											285	291	R.SSMKCVK.T
											285	291	R.SSMKCVK.T	Oxidation (M)
											362	366	K.MFEIR.R
											362	366	K.MFEIR.R	Oxidation (M)
											362	367	K.MFEIRR.Y
											362	367	K.MFEIRR.Y	Oxidation (M)
											420	424	R.CAYSK.R
											420	425	R.CAYSKR.I
											426	454	R.ISSSTVEPPQRMLHGFGSNLFSVDVGYDR.I	Oxidation (M)
											437	465	R.MLHGFGSNLFSVDVGYDRIVCGGEEGTVR.I
											484	490	K.GMRHENR.M
											484	490	K.GMRHENR.M	Oxidation (M)
											487	492	R.HENRMR.R	Oxidation (M)
											504	523	K.NGRPDQCSIAAHKNPINGER.N
											517	523	K.NPINGER.N
											524	530	R.NRAWHSK.R
7704	zinc finger CCCH domain-containing protein 46	At3g51950	A. thaliana	SwissProt 2015_12	29	23	60/6.5	60.2/6.5	117	10	69	81	R.SPWSHQDELISPK.N
											82	101	K.NNRGSSLNPASLPFYANGGR.S
											120	130	R.STDFLGSVHAR.S
											191	197	R.SNSVPPR.L
											198	214	R.LAHHFMTRSSLPSFSTK.G	Oxidation (M)
											226	241	R.AAAALMIGDELQKLGR.W	Oxidation (M)
											242	258	R.WRPERIDLSAMACPASR.Q
											296	310	K.RMFGFVTFVYPETVK.S	Oxidation (M)
											297	310	R.MFGFVTFVYPETVK.S	Oxidation (M)
											382	393	K.FEEEILELQSRR.L
7705	pentatricopeptide repeat-containing protein At1g15480. mitochondrial	At1g15480	A. thaliana	SwissProt 2015_12	29	17	66/6.4	67.8/6.4	130	7	16	25	R.LGACNAVYSK.L
											177	188	R.ALQMTEWLDENK.Q	Oxidation (M)
											232	252	R.TLLANHVATSNVRTAEAVFNK.M
											353	366	K.VLKEMEGESLEENR.H	Oxidation (M)
											477	493	K.LYVEAGEVEKAESSLSK.A
											499	516	K.QIKPLMSSFMYLMHEYVR.R	Oxidation (M)
											530	538	R.MKQAGYQSR.F
8107	growth-regulating factor 10	GRF10	O. sativa	SwissProt 2015_06	43	16	22/6.8	22.5/9.0	375	7	1	5	MDEEK.E
											1	5	MDEEK.E + Oxidation (M)	Oxidation (M)
											6	15	K.EADSPQPPSK.L
											149	153	K.WRCSR.D
											154	160	R.DVVPGHK.Y
											161	164	K.YCER.H
											161	168	K.YCERHVHR.G
8205	40S ribosomal protein S3a-2	RPS3AB	A. thaliana	SwissProt 2015_12	29	35	28/6.7	29.9/9.7	161	8	1	7	MAVGKNK.R
											20	26	K.AVDPFSK.K
											117	136	K.WQTLIEAHVDVKTTDGYTLR.M
											153	162	R.TCYAQSSQIR.Q
											168	182	K.MSEIMVKEASSCDLK.E	2 Oxidation (M)
											175	182	K.EASSCDLK.E
											228	243	K.LMEVHGDYTAEDVGVK.V
											244	262	K.VDRPADETMVEEPTEIIGA
8304	aldo-keto reductase family 4 member C11	AKR4C11	A. thaliana	SwissProt 2015_12	37	18	35/6.6	35.2/6.5	155	7	52	60	R.YGNEIEIGK.V
											142	151	K.AMEALVDSGK.A
											192	197	K.LHEFCK.S
											192	199	K.LHEFCKSK.G
											245	256	R.WGLQMGHSILPK.S
											265	281	R.ENFDVLGWSIPKEMFDK.F	Oxidation (M)
											277	284	K.EMFDKFSK.I	Oxidation (M)
