# Supplementary material for: Target proteins reprogrammed by As and As + Si treatments in Solanum lycopersicum L. fruit
Source: BMC Plant Biol. 2017 Nov 21;17:210. doi: 10.1186/s12870-017-1168-2 (PMC5696772; doi:10.1186/s12870-017-1168-2)
Supplement: Supplementary file 3 — Protein abundance data. See attached excels file. (XLSX 28 kb) [file 12870_2017_1168_MOESM3_ESM.xlsx]

## Sheet: Aragon NT vs As
		NT			As
spot	protein name	spot intensity %			spot intensity %			signif.
		mean	sd		mean	sd
1204	14-3-3 protein 2	0.785974	0.0290234		0.957376	0.0259569		0.0248455
3405	actin-51 (Fragment)	0.908376	0.0121812		1.32952	0.0492512		0.00717856
6303	ADP/ATP translocator	0.223452	0.0461142		0	0		0
7503	alcohol dehydrogenase 2	0.846288	0.0657665		1.29415	0.0743287		0.0236848
4302	annexin p34	0.731895	0.0045935		0.909466	0.05595		0.0465147
4803	ATP-dependent Clp protease ATP-binding subunit clpA homolog CD4B, chloroplastic	3.42044	0.0321367		0.827529	0.274734		0.005642
2103	calmodulin	0.474116	0.0286354		1.34953	0.0306431		0.00114566
5702	cytosolic sulfotransferase 12-like (predicted)	0.477092	0.0109765		1.15402	0.0473526		0.00256822
8105	growth-regulating factor 9-like (predicted)	0.807661	0.0845046		1.24125	0.105473		0.0453039
5706	nucleolin 1 isoform X1 (predicted)	0.785997	0.0614284		0.553665	0.016751		0.0355616
5004	pathogenesis-related protein STH-2-like	1.59697	0.00241276		0.511765	0.205424		0.017451
7103	protein LURP-one-related 10-like (predicted)	0.581177	0.0153749		0.660652	0.00848528		0.0235533
5305	putative cyclin-D6-1	5.42044	0.0321367		0	0		0
5602	seed biotin-containing protein SBP65-like isoform X1	0.699141	0.0213092		0.631873	0.00219203		0.0471491
202	uncharacterized protein LOC101252956 (predicted)	0.699012	0.0989281		0	0		0
8202	uncharacterized protein LOC101257285 (predicted)	0.657646	0.0709336		0.913935	0.0111344		0.037076

## Sheet: Aragon NT vs As+Si
		NT			As+Si
spot	protein name	spot intensity %			spot intensity %			signif.
		mean	sd		mean	sd
2103	calmodulin	0.474116	0.0286354		1.2801	0.262707		0.0497722
5702	cytosolic sulfotransferase 12-like (predicted)	0.477092	0.0109765		1.32875	0.200516		0.0266912
6101	eukaryotic translation initiation factor 5A-2	0	0		0.920335	0.233262		0
8105	growth-regulating factor 9-like (predicted)	0.807661	0.0845046		1.40013	0.101232		0.023885
6103	PHD finger protein ALFIN-LIKE 2-like (predicted)	0	0		5.42044	0.0321367		1.75749e-05
5602	seed biotin-containing protein SBP65-like isoform X1	0.699141	0.0213092		0.495166	0.0413908		0.02507
6102	small heat shock protein, chloroplastic	0.630384	0.234334		1.40754	0.082493		0.0474839
202	uncharacterized protein LOC101252956 (predicted)	0.699012	0.0989281		0	0		0
8701	vacuolar H+-ATPase A2 subunit isoform	0.885995	0.105083		0.405685	0.0442438		0.0270378

## Sheet: Aragon As vs As+Si 
		As			As+Si
spot	protein name	spot intensity %			spot intensity %			signif.
		mean	sd		mean	sd
2103	calmodulin	0.474116	0.0286354		1.40754	0.082493		0.00434732
5702	cytosolic sulfotransferase 12-like (predicted)	0.477092	0.0109765		1.32875	0.200516		0.0266912
6101	eukaryotic translation initiation factor 5A-2	0	0		0.920335	0.233262		0
8105	growth-regulating factor 9-like (predicted)	0.807661	0.0845046		1.40013	0.101232		0.023885
6103	PHD finger protein ALFIN-LIKE 2-like (predicted)	0	0		5.42044	0.0321367		1.75749e-05
5602	seed biotin-containing protein SBP65-like isoform X1	0.699141	0.0213092		0.495166	0.0413908		0.02507
6102	small heat shock protein, chloroplastic	0.630384	0.234334		1.35341	0.00594836		0.048744
202	uncharacterized protein LOC101252956 (predicted)	0.699012	0.0989281		0	0		0
8701	vacuolar H+-ATPase A2 subunit isoform	0.885995	0.105083		0.405685	0.0442438		0.0270378

## Sheet: Gladis NT vs As
		NT			As
spot	protein name	spot intensity %			spot intensity %			signif.
		mean	sd		mean	sd
3401	1-aminocyclopropane-1-carboxylate oxidase homolog isoform 1	1.33299	0.00789017		0.814733	0.15355		0.0413001
6607	26S protease regulatory subunit 7 homolog A-like (predicted)	1.08485	0.00642136		0	0		1.75177e-05
8205	40S ribosomal protein S3a (predicted)	0.607143	0.126511		0	0		0
5303	ADP/ATP translocator	0.637259	0.633361		2.89247	0.0356713		0.0373586
6502	alcohol dehydrogenase 2	0.274492	0.0717092		0	0		0.0324711
7702	argininosuccinate lyase	0.81139	0.0536413		0.617844	0.00761954		0.0370188
4702	calcium-dependent protein kinase	0	0		0.633809	0.136121		0
302	E3 ubiquitin-protein ligase CHIP (predicted)	0	0		1.35933	0.260754		0
5601	enolase	1.1045	0.0785015		0.579849	0.0128292		0.0112988
7703	F-box/WD-40 repeat-containing protein At5g21040-like (predicted)	1.33127	0.0515323		0.536968	0.159843		0.0216303
1305	GDSL esterase/lipase EXL3-like (predicted)	0.789684	0.0217081		1.28314	0.0363815		0.0036653
1803	heat shock cognate 70 kDa protein 1	0.700674	0.0619274		1.96448	0.25362		0.0206771
7701	linoleate 9S-lipoxygenase B	0.768469	0.138443		0.319415	0.0222692		0.0454552
7705	pentatricopeptide repeat-containing protein At1g80270, mitochondrial (predicted)	1.31254	0.267659		0	0		0
3801	SBT1 protein precursor	0	0		0.860221	0.143357		0
1401	SKP1-like protein 21 isoform X1 (predicted)	0.352284	0.206816		1.44647	0.228386		0.0374348
7203	sufE-like protein 2, chloroplastic isoform X2 (predicted)	1.02806	0.00608525		1.34588	0.016598		0.00154345
7704	zinc finger CCCH domain-containing protein 46-like isoform X2 (predicted)	1.6265	0.0042114		1.17932	0.0111539		0.000355232

## Sheet: Gladis NT vs As+Si
		NT			As+Si
spot	protein name	spot intensity %			spot intensity %			signif.
		mean	sd		mean	sd
3401	1-aminocyclopropane-1-carboxylate oxidase homolog isoform 1	1.33299	0.00789017		0.488071	0.104744		0.00763934
8304	aldo-keto reductase family 4 member C9 (predicted)	1.2125	0.390176		0	0		0
7702	argininosuccinate lyase	0.81139	0.0536413		0	0		0
3601	ATP synthase subunit beta, chloroplastic	1.5322	0.135394		1.07605	0.0314497		0.043426
7603	cytochrome P450 85A1	2.2039	0.352055		0.626494	0.012189		0.0240404
302	E3 ubiquitin-protein ligase CHIP (predicted)	0	0		2.49739	0.468951		0
1003	heavy metal-associated isoprenylated plant protein 26-like (predicted)	0.560873	0.273935		4.05726	0.40293		0.00957037
7705	pentatricopeptide repeat-containing protein At1g80270, mitochondrial (predicted)	1.31254	0.267659		0	0		0
7704	zinc finger CCCH domain-containing protein 46-like isoform X2 (predicted)	1.6265	0.0042114		0.790367	0.110101		0.00857089

## Sheet: Gladis As vs As+Si
		As			As+Si
spot	protein name	spot intensity %			spot intensity %			signif.
		mean	sd		mean	sd
5303	ADP/ATP translocator	2.89247	0.0356713		0.521898	0.07577		0.000623439
8304	aldo-keto reductase family 4 member C9 (predicted)	0.927405	0.0114372		0	0		7.60362e-05
7702	argininosuccinate lyase	0.617844	0.00761954		0	0		7.60362e-05
2802	cell division cycle protein 48 homolog (predicted)	2.03962	0.330464		0.798093	0.128596		0.0384519
3302	dihydroflavonol-4-reductase	4.16158	0.270952		0.882405	0.229501		0.00581174
502	F-box protein At4g00755-like (predicted)	0.445945	0.0107309		1.19695	0.0232877		0.000582346
8107	growth-regulating factor 9-like (predicted)	0	0		0.45181	0.140718		0
1003	heavy metal-associated isoprenylated plant protein 26-like (predicted)	0.921092	0.305482		4.05726	0.40293		0.0127493
7605	mannan endo-1,4-beta-mannosidase 3	1.70991	0.109224		0.899073	0.0174923		0.0091774
6701	phosphomethylpyrimidine synthase, chloroplastic (predicted)	1.02841	0.00172634		1.71676	0.0334012		0.00117831
2805	sucrose synthase 7-like (predicted)	1.76893	0.12213		0.865708	0.103367		0.0153303
7203	sufE-like protein 2, chloroplastic isoform X2 (predicted)	1.34588	0.016598		0.603929	0.195278		0.0331605
7704	zinc finger CCCH domain-containing protein 46-like isoform X2 (predicted)	1.17932	0.0111539		0.790367	0.110101		0.0381724
